# Supplementary material for: The E3 Ubiquitin Ligase ARIH1 Facilitates Colorectal Cancer Progression by Promoting Oxidative Phosphorylation via the Mitochondrial Translocation of K63‐Linked Ubiquitinated PHB1
Source: Adv Sci (Weinh). 2025 Apr 26;12(25):2501017. doi: 10.1002/advs.202501017 (PMC12224947; doi:10.1002/advs.202501017)
Supplement: Supplementary file 2 — Supplemental Table3 [file ADVS-12-2501017-s002.xlsx]

## Sheet: Sheet1
Table S3. The H-scre of ARIH1 and the clinicopathological information of 80patients
ARIH1	Samples	Tumor site	Gender	Age	Date of operation	T	N (negetive:0, positive:1)	M (negetive:0, positive:1)	Tumor size (cm)	Tumor stage	Vascular invasion (negetive:0, positive:1)	Nerve invasion (negetive:0, positive:1)	Death (negetive:0, positive:1)	Survival times (Days)	Microsatellite
30.1348	1	C	F	50	2018-07-25	2	1	0	6	3	0	0	0	2000	MSI-H
25.6379	2	C	M	58	2018-10-17	3	1	1	4	4	0	1	1	526	MSS
23.3434	3	C	M	54	2018-12-14	4	0	0	5.5	2	0	0	0	1858	MSI-H
28.4362	4	C	F	58	2018-07-04	3	0	1	5.5	4	1	0	1	730	MSI-L
5.7024	5	C	F	72	2018-04-26	3	0	0	5	2	0	0	0	2090	MSS
22.5323	6	C	M	81	2018-06-27	2	0	0	5	1	0	0	0	2028
10.1956	7	C	M	66	2018-07-03	2	0	0	6.5	1	0	0	0	2022
23.1354	8	C	F	63	2018-03-15	4	1	1	7	4	0	0	1	1494
7.3186	9	C	M	63	2018-07-25	3	0	0	7.5	2	0	0	0	2000	MSS
9.406	10	C	M	58	2018-12-19	2	0	0	7	1	0	0	0	1853	MSS
30.7617	11	C	M	60	2018-03-07	3	0	0	5	2	0	0	0	2140
8.6993	12	C	F	63	2018-04-26	4	0	0	10.5	2	0	0	0	2090	MSI-H
16.1069	13	C	M	80	2018-11-08	3	0	0	5	2	0	0	0	1894
23.4227	14	C	M	55	2018-10-17	3	1	1	6.5	4	1	0	1	1190	MSS
23.8946	15	C	M	74	2018-11-28	3	1	0	4	3	0	0	0	1874
26.9383	16	C	M	64	2018-04-02	3	1	0	6	3	0	0	0	2114
21.8824	17	C	F	87	2018-04-10	3	1	0	5	3	1	0	1	1620	MSS
9.5387	18	C	M	63	2018-05-16	3	1	0	15	3	0	0	0	2070	MSI-H
6.1431	19	C	M	66	2018-07-12	3	1	0	5	3	0	1	1	1328	MSS
18.6136	20	C	M	80	2018-08-14	3	1	0	6.5	3	1	0	0	1980	MSS
30.5495	21	C	F	72	2018-09-28	3	1	0	6	3	0	1	0	1935	MSS
41.6403	22	C	M	71	2018-09-29	3	1	0	6	3	0	1	0	1934	MSS
19.8066	23	C	F	70	2018-11-29	3	1	0	5.5	3	0	0	0	1873	MSS
28.04	24	C	F	58	2018-11-09	4	1	0	5.5	3	0	1	0	1893
13.5861	25	C	M	61	2018-11-28	3	1	0	4.5	3	0	0	0	1874
24.8013	26	C	M	72	2018-12-16	3	1	0	6	3	1	0	1	1091
6.4302	27	C	M	75	2018-05-29	1	0	0	5.5	1	0	0	0	2057	MSS
13.5221	28	C	F	61	2018-12-07	2	0	0	4.5	1	0	0	0	1865	MSI-H
3.4876	29	C	F	65	2018-12-18	2	0	0	4.5	1	0	0	0	1854	MSS
8.6547	30	C	F	52	2018-07-17	3	0	0	8	2	0	0	0	2008	MSS
15.5893	31	C	M	39	2018-09-25	3	0	0	9	2	0	1	0	1938	MSI-H
37.2827	32	C	F	54	2018-06-27	3	1	1	3.5	4	0	1	1	882	MSS
26.181	33	C	M	68	2019-01-09	3	1	1	7	4	0	0	1	1219	MSI-H
24.1486	34	C	M	77	2018-12-14	4	1	0	7	3	1	0	0	1858	MSS
28.7619	35	C	M	85	2018-12-26	4	1	0	9	3	1	0	0	1846	MSS
16.2011	36	R	M	81	2018-07-18	2	0	0	5.6	1	0	0	0	2007	MSS
7.4116	37	R	M	70	2018-07-26	2	0	0	3.5	1	0	0	0	1999
25.6236	38	R	F	51	2018-09-18	2	1	0	5	3	0	0	0	1945
17.5603	39	R	F	61	2018-12-05	1	0	0	3.7	1	0	0	0	1867	MSS
44.5001	40	R	M	67	2019-03-06	2	0	0	3.2	2	0	0	0	1776
18.6336	41	R	F	45	2018-05-21	3	0	0	4	2	0	0	0	2065	MSS
6.6129	42	R	M	65	2020-01-15	1	0	0	3.5	1	0	0	0	1461	MSS
37.86	43	R	F	52	2020-06-10	3	0	0	3	2	1	1	0	1314	MSS
7.6588	44	R	F	74	2020-06-16	1	0	0	4	1	0	0	0	1308
19.3009	45	R	M	64	2020-06-17	1	0	0	4	1	0	0	0	1307
19.6482	46	R	M	46	2020-06-23	1	0	0	2.5	1	0	0	0	1301
38.8817	47	R	F	80	2020-07-07	2	0	0	3.5	1	0	0	0	1287
16.5965	48	R	M	70	2018-06-12	3	0	0	2.5	2	0	0	1	1446	MSI-L
39.7182	49	R	M	66	2018-08-13	3	0	0	5	2	0	0	0	1981	MSS
13.919	50	R	M	35	2018-09-26	3	0	0	6	2	0	0	0	1937	MSI-H
14.8431	51	R	M	65	2018-11-14	3	0	0	4.6	2	0	0	0	1888	MSS
18.1685	52	R	M	69	2020-07-21	3	0	0	2.3	2	0	0	0	1273
52.8599	53	R	M	69	2018-12-25	3	0	0	5.5	2	0	0	0	1847	MSS
25.6751	54	R	F	61	2020-07-01	3	1	0	4	3	0	0	0	1293
18.5846	55	R	M	74	2018-12-27	3	0	0	8	2	1	1	0	1845	MSS
17.0586	56	R	F	54	2019-02-13	3	0	0	4.3	2	0	0	0	1797	MSS
12.6465	57	R	M	83	2019-03-26	3	0	0	5.5	2	0	0	0	1756	MSS
16.6164	58	R	M	73	2019-05-07	3	0	0	9	2	0	0	0	1714	MSS
15.1941	59	R	M	64	2019-05-17	3	0	0	5.5	2	0	0	0	1704	MSS
20.2207	60	R	F	64	2019-11-05	3	0	0	4	2	0	0	0	1532	MSS
51.884	61	R	M	68	2019-12-17	3	1	1	4.5	4	1	0	1	692
35.4739	62	R	M	58	2018-06-26	3	1	0	5	3	0	0	0	2029	MSS
10.4891	63	R	F	44	2018-09-14	3	1	0	6	3	0	0	0	1949	MSS
5.7324	64	R	F	64	2018-09-19	3	1	0	9	3	0	0	1	1641
9.871	65	R	F	59	2018-10-12	3	1	0	6.5	3	0	0	0	1921
49.089	66	R	M	57	2018-11-08	3	1	0	4.5	3	0	0	0	1894	MSS
32.0876	67	R	M	57	2018-11-28	3	1	0	5.2	3	1	1	1	1358	MSS
11.4323	68	R	F	68	2018-12-05	3	1	0	5.5	3	0	0	1	1176
12.1551	69	R	F	83	2018-12-12	4	1	0	8	3	0	0	1	952	MSS
36.499	70	R	F	47	2019-01-02	3	1	0	3.5	3	0	0	0	1839	MSS
16.326	71	R	M	66	2019-01-08	3	1	0	5.2	3	0	0	0	1833	MSS
51.6386	72	R	M	78	2020-07-22	3	1	0	4.8	3	1	0	0	1272	MSS
25.6698	73	R	M	69	2019-01-28	3	1	0	4.4	3	0	0	0	1813	MSS
21.2302	74	R	M	50	2019-03-05	3	1	0	5	3	0	0	0	1777
21.2598	75	R	M	74	2019-05-07	3	1	0	3.8	3	0	0	0	1714
22.0856	76	R	M	54	2019-12-17	3	1	0	5.5	3	0	0	0	1490	MSS
11.9225	77	R	M	74	2019-12-26	3	1	0	3.5	3	0	0	0	1481	MSS
14.6873	78	R	M	63	2020-07-28	3	1	0	4.5	3	0	0	0	1266
21.5926	79	R	F	61	2020-07-29	3	1	0	7	3	0	0	0	1265
30.9815	80	R	M	54	2017-07-25	3	1	0	3	3	1	1	0	2365
